# Supplementary material for: Plant hydraulic traits influencing crop production in water-limited environments
Source: Plant Physiol. 2025 Oct 14;199(3):kiaf521. doi: 10.1093/plphys/kiaf521 (PMC12596301; doi:10.1093/plphys/kiaf521)
Supplement: kiaf521_Supplementary_Data [file kiaf521_supplementary_data.zip]

Archive with 2 entries (2 files):
- Supplementary Dataset.xlsx
- Supplementary Figure 1.docx
