# Supplementary material for: Plant hydraulic traits influencing crop production in water-limited environments
Source: Plant Physiol. 2025 Oct 14;199(3):kiaf521. doi: 10.1093/plphys/kiaf521 (PMC12596301; doi:10.1093/plphys/kiaf521)
Supplement: kiaf521_Supplementary_Data [file kiaf521_supplementary_data.zip › Supplementary Dataset.xlsx]

## Sheet: Fig 6A
Non-crops	Grass										Non-crops	Herbs
Group	Family	Genus	Species	Growth form	Organ	P50	Reference	DOI			Group	Family	Genus	Species	Growth form	Organ	P50	Reference	DOI
Angiosperm	Poaceae	Alopecurus	pratensis	Grass	Stem	-3.3	Lens et al. 2016	https://doi.org/10.1104/pp.16.00829			Angiosperm	Asteraceae	Cladanthus	mixtus	Herbaceous	Stem	-2.9	Dória et al. 2018	https://doi.org/10.1111/1365-2435.13085
Angiosperm	Poaceae	Anthoxanthum	odoratum	Grass	Stem	-4.4	Lens et al. 2016	https://doi.org/10.1104/pp.16.00829			Angiosperm	Asteraceae	Coleostephus	myconis	Herbaceous	Stem	-2.3	Dória et al. 2018	https://doi.org/10.1111/1365-2435.13085
Angiosperm	Poaceae	Arrhenaterum	elatius	Grass	Stem	-3.8	Lens et al. 2016	https://doi.org/10.1104/pp.16.00829			Angiosperm	Asteraceae	Leucanthemum	vulgare	Herbaceous	Stem	-2.5	Dória et al. 2018	https://doi.org/10.1111/1365-2435.13085
Angiosperm	Poaceae	Brachypodium	pinnatum	Grass	Stem	-6.2	Lens et al. 2016	https://doi.org/10.1104/pp.16.00829			Angiosperm	Asteraceae	Glebionis	segetum	Herbaceous	Stem	-2.2	Dória et al. 2018	https://doi.org/10.1111/1365-2435.13085
Angiosperm	Poaceae	Dactylis	glomerata	Grass	Stem	-4.1	Lens et al. 2016	https://doi.org/10.1104/pp.16.00829			Angiosperm	Asteraceae	Glebionis	coronaria	Herbaceous	Stem	-2.1	Dória et al. 2018	https://doi.org/10.1111/1365-2435.13085
Angiosperm	Poaceae	Echinochloa	crus-galli	Grass	Stem	-1	Lens et al. 2016	https://doi.org/10.1104/pp.16.00829			Angiosperm	Brassicaceae	Hirschfeldia	incana	Herbaceous	Stem	-3.3	Dória et al. 2019	https://doi.org/10.1093/aob/mcy233
Angiosperm	Poaceae	Elymus	campestris	Grass	Stem	-5.3	Lens et al. 2016	https://doi.org/10.1104/pp.16.00829			Angiosperm	Brassicaceae	Hirschfeldia	incana	Herbaceous	Stem	-2.7	Dória et al. 2019	https://doi.org/10.1093/aob/mcy233
Angiosperm	Poaceae	Elytrigia	repens	Grass	Stem	-3.4	Lens et al. 2016	https://doi.org/10.1104/pp.16.00829			Angiosperm	Brassicaceae	Sinapis	alba	Herbaceous	Stem	-3.1	Dória et al. 2019	https://doi.org/10.1093/aob/mcy233
Angiosperm	Poaceae	Festuca	arundinacea	Grass	Stem	-3.9	Lens et al. 2016	https://doi.org/10.1104/pp.16.00829			Angiosperm	Brassicaceae	Sisymbrium	erysimoides	Herbaceous	Stem	-4.8	Dória et al. 2019	https://doi.org/10.1093/aob/mcy233
Angiosperm	Poaceae	Glyceria	fluitans	Grass	Stem	-0.7	Lens et al. 2016	https://doi.org/10.1104/pp.16.00829			Angiosperm	Brassicaceae	Raphanus	raphinastrum	Herbaceous	Stem	-2.5	Dória et al. 2019	https://doi.org/10.1093/aob/mcy233
Angiosperm	Poaceae	Lolium	perenne	Grass	Stem	-4.6	Lens et al. 2016	https://doi.org/10.1104/pp.16.00829			Angiosperm	Brassicaceae	Sisymbrium	orientale	Herbaceous	Stem	-4.9	Dória et al. 2019	https://doi.org/10.1093/aob/mcy233
Angiosperm	Poaceae	Melica	cilitata	Grass	Stem	-5.5	Lens et al. 2016	https://doi.org/10.1104/pp.16.00829			Angiosperm	Brassicaceae	Sisymbrium	orientale	Herbaceous	Stem	-4	Dória et al. 2019	https://doi.org/10.1093/aob/mcy233
Angiosperm	Poaceae	Phalaris	arundinacea	Grass	Stem	-0.5	Lens et al. 2016	https://doi.org/10.1104/pp.16.00829			Angiosperm	Brassicaceae	Rapistrum	rugosum	Herbaceous	Stem	-3.4	Dória et al. 2019	https://doi.org/10.1093/aob/mcy233
Angiosperm	Poaceae	Phleum	pratense	Grass	Stem	-4.2	Lens et al. 2016	https://doi.org/10.1104/pp.16.00829			Angiosperm	Brassicaceae	Sinapis	arvensis	Herbaceous	Stem	-2.9	Dória et al. 2019	https://doi.org/10.1093/aob/mcy233
Angiosperm	Poaceae	Phragmites	australis	Grass	Stem	-0.6	Lens et al. 2016	https://doi.org/10.1104/pp.16.00829			Angiosperm	Brassicaceae	Arabidopsis	thaliana	Herbaceous	Stem	-2.64	Lens et al. 2013	https://doi.org/10.1016/j.pbi.2013.02.005
Angiosperm	Poaceae	Stipa	pennata	Grass	Stem	-7.5	Lens et al. 2016	https://doi.org/10.1104/pp.16.00829			Angiosperm	Brassicaceae	Arabidopsis	thaliana	Herbaceous	Stem	-3.54	Lens et al. 2013	https://doi.org/10.1016/j.pbi.2013.02.005
Angiosperm	Poaceae	Agrostis	capillaris	Grass	Stem	-4.5	Lens et al. 2016	https://doi.org/10.1104/pp.16.00829			Angiosperm	Gentianaceae	Blackstonia	perfoliata	Herbaceous	Stem	-4.3	Lens et al. 2016	https://doi.org/10.1104/pp.16.00829
Angiosperm	Poaceae	Alchemilla	vulgaris	Grass	Stem	-2.12	Lens et al. 2016	https://doi.org/10.1104/pp.16.00829			Angiosperm	Ranunculaceae	Ranunculus	acris	Herbaceous	Stem	-1.61	Lens et al. 2016	https://doi.org/10.1104/pp.16.00829
Angiosperm	Poaceae	Dactylis	glomerata	Grass	Stem	-3.49	Lens et al. 2016	https://doi.org/10.1104/pp.16.00829			Angiosperm	Asteraceae	Taraxacum	officinale	Herbaceous	Stem	-1.78	Lens et al. 2016	https://doi.org/10.1104/pp.16.00829
Angiosperm	Poaceae	Festuca	rubra	Grass	Stem	-6.67	Lens et al. 2016	https://doi.org/10.1104/pp.16.00829			Angiosperm	Fabaceae	Trifolium	repens	Herbaceous	Stem	-2.32	Lens et al. 2016	https://doi.org/10.1104/pp.16.00829
Angiosperm	Poaceae	Lolium	perenne	Grass	Stem	-3.21	Lens et al. 2016	https://doi.org/10.1104/pp.16.00829			Angiosperm	Asteraceae	Solidago	canadensis	Herbaceous	Stem	-2.61	Nolf et al. 2014	https://doi.org/10.1111/ppl.12100
Angiosperm	Poaceae	Phleum	pratense	Grass	Stem	-3.84	Lens et al. 2016	https://doi.org/10.1104/pp.16.00829			Angiosperm	Brassicaceae	Arabidopsis	thaliana	Herbaceous	Stem	-2.53	Tixier et al. 2013	https://doi.org/10.1093/jxb/ert087
Angiosperm	Poaceae	Poa	pratensis	Grass	Stem	-3.65	Lens et al. 2016	https://doi.org/10.1104/pp.16.00829			Angiosperm	Brassicaceae	Arabidopsis	thaliana	Herbaceous	Stem	-2.98	Tixier et al. 2013	https://doi.org/10.1093/jxb/ert087
Angiosperm	Poaceae	Dactylis	glomerata	Grass	Stem	-3.07	Volaire et al. 2018	https://doi.org/10.1093/aob/mcy073			Angiosperm	Brassicaceae	Arabidopsis	thaliana	Herbaceous	Stem	-2.25	Tixier et al. 2013	https://doi.org/10.1093/jxb/ert087
Angiosperm	Poaceae	Dactylis	glomerata	Grass	Stem	-4.324	Volaire et al. 2018	https://doi.org/10.1093/aob/mcy074			Angiosperm	Brassicaceae	Arabidopsis	thaliana	Herbaceous	Stem	-2.49	Tixier et al. 2013	https://doi.org/10.1093/jxb/ert087
Angiosperm	Poaceae	Dactylis	glomerata	Grass	Stem	-4.123	Volaire et al. 2018	https://doi.org/10.1093/aob/mcy075			Angiosperm	Brassicaceae	Arabidopsis	thaliana	Herbaceous	Stem	-2.44	Tixier et al. 2013	https://doi.org/10.1093/jxb/ert087
Angiosperm	Poaceae	Dactylis	glomerata	Grass	Stem	-6.362	Volaire et al. 2018	https://doi.org/10.1093/aob/mcy076			Angiosperm	Onagraceae	Chamerion	angustifolium	Herbaceous	Stem	-1.59	Maherali et al. 2009	https://doi.org/10.1111/j.1469-8137.2009.02997.x
Angiosperm	Poaceae	Dactylis	glomerata	Grass	Stem	-5.202	Volaire et al. 2018	https://doi.org/10.1093/aob/mcy077			Angiosperm	Onagraceae	Chamerion	angustifolium	Herbaceous	Stem	-1.66	Maherali et al. 2009	https://doi.org/10.1111/j.1469-8137.2009.02997.x
Angiosperm	Poaceae	Dactylis	glomerata	Grass	Stem	-3.01	Volaire et al. 2018	https://doi.org/10.1093/aob/mcy078			Angiosperm	Asteraceae	Senecio	minimus	Herbaceous	Leaf	-1.91	Brodribb et al. 2016	https://doi.org/10.1111/nph.13846
Angiosperm	Poaceae	Dactylis	glomerata	Grass	Stem	-6.06	Volaire et al. 2018	https://doi.org/10.1093/aob/mcy079			Angiosperm	Asteraceae	Senecio	minimus	Herbaceous	Leaf	-1.806	Brodribb et al. 2016	https://doi.org/10.1111/nph.13846
Angiosperm	Poaceae	Dactylis	glomerata	Grass	Stem	-6.1	Volaire et al. 2018	https://doi.org/10.1093/aob/mcy080			Angiosperm	Bromeliaceae	Guzmania	monostachia	Herbaceous	Leaf	-0.8	North et al. 2019	https://doi.org/10.1002/ajb2.1323
Angiosperm	Poaceae	Dactylis	glomerata	Grass	Stem	-4.764	Volaire et al. 2018	https://doi.org/10.1093/aob/mcy081
Angiosperm	Poaceae	Dactylis	glomerata	Grass	Stem	-3.124	Volaire et al. 2018	https://doi.org/10.1093/aob/mcy082
Angiosperm	Poaceae	Dactylis	glomerata	Grass	Stem	-4.318	Volaire et al. 2018	https://doi.org/10.1093/aob/mcy083			Crops	Herbs
Angiosperm	Poaceae	Dactylis	glomerata	Grass	Stem	-3.422	Volaire et al. 2018	https://doi.org/10.1093/aob/mcy084			Crop	Genus	Species	Cultivar	Growth form	Organ	P50	Reference	DOI
Angiosperm	Poaceae	Chusquea	ramosissima	Grass	Stem	-0.692	Saha et al. 2009	https://doi.org/10.1104/pp.108.129015			Sunflower	Helianthus	annuus	Melody	Herbaceous	Stem	-3.09	Ahmad et al. (2017)	https://doi.org/10.1111/ppl.12654
Angiosperm	Poaceae	Merostachys	claussenii	Grass	Stem	-2.98	Saha et al. 2009	https://doi.org/10.1104/pp.108.129016			Sunflower	Helianthus	annuus	LG_5660	Herbaceous	Stem	-2.67	Ahmad et al. (2017)	https://doi.org/10.1111/ppl.12654
Angiosperm	Poaceae	Andropogon	gerardii	Grass	Leaf	-3.78	Ocheltree et al. 2016	https://doi.org/10.1111/nph.13781			Sunflower	Helianthus	annuus	ES_Ethic	Herbaceous	Stem	-3.22	Ahmad et al. (2017)	https://doi.org/10.1111/ppl.12654
Angiosperm	Poaceae	Bouteloua	gracilis	Grass	Leaf	-3.69	Ocheltree et al. 2016	https://doi.org/10.1111/nph.13782			Sunflower	Helianthus	annuus	ES_Biba	Herbaceous	Stem	-3.01	Ahmad et al. (2017)	https://doi.org/10.1111/ppl.12654
Angiosperm	Poaceae	Pennisetum	flaccidum	Grass	Leaf	-4.12	Ocheltree et al. 2016	https://doi.org/10.1111/nph.13783			Sunflower	Helianthus	annuus	Wilting	Herbaceous	Stem	-3	Stiller and Sperry (2002)	https://doi.org/10.1093/jexbot/53.371.1155
Angiosperm	Poaceae	Eragrostis	lehmanniana	Grass	Leaf	-4.78	Ocheltree et al. 2016	https://doi.org/10.1111/nph.13784			Sunflower	Helianthus	annuus	Wilting	Herbaceous	Stem	-3.33	Stiller and Sperry (2002)	https://doi.org/10.1093/jexbot/53.371.1155
Angiosperm	Poaceae	Eragrostis	nigra	Grass	Leaf	-2.72	Ocheltree et al. 2016	https://doi.org/10.1111/nph.13785			Sunflower	Helianthus	annuus	Lemon Queen	Herbaceous	Stem	-2.69	Rico et al. 2013	https://doi.org/10.1111/nph.12339
Angiosperm	Poaceae	Panicum	virgatum	Grass	Leaf	-1.88	Ocheltree et al. 2016	https://doi.org/10.1111/nph.13786			Sunflower	Helianthus	annuus	Lemon Queen	Herbaceous	Stem	-3.85	Rico et al. 2013	https://doi.org/10.1111/nph.12339
Angiosperm	Poaceae	Schizachyrium	scoparium	Grass	Leaf	-3.94	Ocheltree et al. 2016	https://doi.org/10.1111/nph.13787			Sunflower	Helianthus	annuus	Lemon Queen	Herbaceous	Stem	-4.27	Rico et al. 2013	https://doi.org/10.1111/nph.12339
Angiosperm	Poaceae	Sorghastrum	nutans	Grass	Leaf	-4.21	Ocheltree et al. 2016	https://doi.org/10.1111/nph.13788			Sunflower	Helianthus	annuus	Sunspot	Herbaceous	Stem	-1.60077	Andrade and Cardoso (Unpublished data)
Angiosperm	Poaceae	Spartina	pectinata	Grass	Leaf	-1.8	Ocheltree et al. 2016	https://doi.org/10.1111/nph.13789			Sunflower	Helianthus	annuus	Sunspot	Herbaceous	Leaf	-0.83	Scoffoni et al., 2011	https://doi.org/10.1104/pp.111.173856
Angiosperm	Poaceae	Bambusa	vulgaris	Grass	Leaf	-5.74	Ocheltree, Gleason, Jiang, Cao (unpublished)				Sunflower	Helianthus	annuus	Garden sunflower	Herbaceous	Leaf	-1.74	Pereira et al. (2024)	https://doi.org/10.1111/ppl.14114
Angiosperm	Poaceae	Bambusa	vulgaris	Grass	Leaf	-2.5	Ocheltree, Gleason, Jiang, Cao (unpublished)				Sunflower	Helianthus	annuus	Sunspot	Herbaceous	Leaf	-2.07242	Andrade and Cardoso (Unpublished data)
						-3.81648					Sunflower	Helianthus	annuus	Yellow Empress	Herbaceous	Midrib	-1.15	Cardoso et al. (2018)	https://doi.org/10.1111/pce.13335
											Sunflower	Helianthus	annuus	Yellow Empress	Herbaceous	Midrib	-1.74	Cardoso et al. (2018)	https://doi.org/10.1111/pce.13335
											Common Beans	Phaseolus	vulgaris	G4523	Herbaceous	Stem	-1.01	Matzner et al. 2019	https://doi.org/10.1111/ppl.12895
Crops	Grass										Common Beans	Phaseolus	vulgaris	G4524	Herbaceous	Stem	-1	Matzner et al. 2019	https://doi.org/10.1111/ppl.12895
Crop	Genus	Species	Cultivar	Growth form	Organ	P50	Reference	DOI			Common Beans	Phaseolus	vulgaris	G4525	Herbaceous	Stem	-1.35	Matzner et al. 2019	https://doi.org/10.1111/ppl.12895
Maize	Zea	mays	Pioneer 3902	Grass	Stem	-1.56	Li et al. (2009)	https://doi.org/10.1016/j.envexpbot.2009.02.001			Common Beans	Phaseolus	vulgaris	G4526	Herbaceous	Stem	-1.22	Matzner et al. 2019	https://doi.org/10.1111/ppl.12895
Maize	Zea	mays	Pride 5	Grass	Stem	-1.78	Li et al. (2009)	https://doi.org/10.1016/j.envexpbot.2009.02.002			Common Beans	Phaseolus	vulgaris	Othello	Herbaceous	Stem	-0.75	Matzner et al. 2019	https://doi.org/10.1111/ppl.12895
Maize	Zea	mays	B73	Grass	Stem	-1.15	Gleason et al. 2019	https://doi.org/10.1016/j.fcr.2019.02.001			Common Beans	Phaseolus	vulgaris	Othello	Herbaceous	Stem	-0.6	Matzner et al. 2019	https://doi.org/10.1111/ppl.12895
Maize	Zea	mays	B97	Grass	Stem	-1.32	Gleason et al. 2019	https://doi.org/10.1016/j.fcr.2019.02.001			Common Beans	Phaseolus	vulgaris	Othello	Herbaceous	Stem	-1.07	Matzner et al. 2019	https://doi.org/10.1111/ppl.12895
Maize	Zea	mays	CLM103	Grass	Stem	-1.69	Gleason et al. 2019	https://doi.org/10.1016/j.fcr.2019.02.001			Common Beans	Phaseolus	vulgaris	Othello	Herbaceous	Stem	-0.9	Matzner et al. 2019	https://doi.org/10.1111/ppl.12895
Maize	Zea	mays	CLM247	Grass	Stem	-1.27	Gleason et al. 2019	https://doi.org/10.1016/j.fcr.2019.02.001			Common Beans	Phaseolus	vulgaris		Herbaceous	Stem	-0.468	Mencuccini & Comstock 1999	https://doi.org/10.1071/PP98137
Maize	Zea	mays	CLM277	Grass	Stem	-1.56	Gleason et al. 2019	https://doi.org/10.1016/j.fcr.2019.02.001			Common Beans	Phaseolus	vulgaris	Provider	Herbaceous	Stem	-1.20016	Andrade and Cardoso (Unpublished data)
Maize	Zea	mays	CLM322	Grass	Stem	-1.43	Gleason et al. 2019	https://doi.org/10.1016/j.fcr.2019.02.001			Common Beans	Phaseolus	vulgaris	Provider	Herbaceous	Leaf	-1.41169	Andrade and Cardoso (Unpublished data)
Maize	Zea	mays	CLM333	Grass	Stem	-1.47	Gleason et al. 2019	https://doi.org/10.1016/j.fcr.2019.02.001			Common Beans	Phaseolus	vulgaris		Herbaceous	Root	-0.999	Mencuccini & Comstock 1999	https://doi.org/10.1071/PP98137
Maize	Zea	mays	CÇM52	Grass	Stem	-1.9	Gleason et al. 2019	https://doi.org/10.1016/j.fcr.2019.02.001			Soybean	Glycine	max	AG69XF0	Herbaceous	Stem	-2.1628	Andrade and Cardoso (Unpublished data)
Maize	Zea	mays	CLM69	Grass	Stem	-1.79	Gleason et al. 2019	https://doi.org/10.1016/j.fcr.2019.02.001			Soybean	Glycine	max	Neo 680 IPRO	Herbaceous	Leaf	-1.53	Alves et al. (2024)	https://doi.org/10.1016/j.envexpbot.2024.105871
Maize	Zea	mays	HP301	Grass	Stem	-2.37	Gleason et al. 2019	https://doi.org/10.1016/j.fcr.2019.02.001			Soybean	Glycine	max	Neo 680 IPRO	Herbaceous	Leaf	-2.59	Alves et al. (2024)	https://doi.org/10.1016/j.envexpbot.2024.105871
Maize	Zea	mays	Ki11	Grass	Stem	-1.54	Gleason et al. 2019	https://doi.org/10.1016/j.fcr.2019.02.001			Soybean	Glycine	max	EMBRAPA 48	Herbaceous	Leaf	-3.04	Pereira et al. (2024)	https://doi.org/10.1111/ppl.14114
Maize	Zea	mays	Ky21	Grass	Stem	-1.26	Gleason et al. 2019	https://doi.org/10.1016/j.fcr.2019.02.001			Soybean	Glycine	max	AG69XF0	Herbaceous	Leaf	-2.0145	Andrade and Cardoso (Unpublished data)
Maize	Zea	mays	M162W	Grass	Stem	-1.62	Gleason et al. 2019	https://doi.org/10.1016/j.fcr.2019.02.001			Cowpea	Vigna	unguiculata	Zipper cream	Herbaceous	Stem	-1.44188	Andrade and Cardoso (Unpublished data)
Maize	Zea	mays	M37W	Grass	Stem	-1.5	Gleason et al. 2019	https://doi.org/10.1016/j.fcr.2019.02.001			Cowpea	Vigna	unguiculata	Pingo de Ouro1-2	Herbaceous	Leaf	-1.5	Pereira et al. (2024)	https://doi.org/10.1111/ppl.14114
Maize	Zea	mays	Aprilia	Grass	Midrib	-2.64	Cochard (2002)	https://doi.org/10.1007/s00425-002-0766-9			Cowpea	Vigna	unguiculata	Zipper cream	Herbaceous	Leaf	-1.31016	Andrade and Cardoso (Unpublished data)
Wheat	Triticum	aestivum	SY Mattis	Grass	Stem	-2.44	Corso et al. (2020)	https://doi.org/10.1111/pce.13722			Tomato	Solanum	lycopersicum	Ailsa craig	Herbaceous	Stem	-1.47	Haverroth et al. (2023)	https://doi.org/10.1111/pce.14676
Wheat	Triticum	aestivum	SY Mattis	Grass	Leaf	-2.21	Corso et al. (2020)	https://doi.org/10.1111/pce.13722			Tomato	Solanum	lycopersicum	Ailsa Craig	Herbaceous	Stem	-2.55	Lamarque et al. (2019)	https://doi.org/10.1111/pce.13703
Wheat	Triticum	aestivum	SY Mattis	Grass	Leaf	-2.22	Corso et al. (2020)	https://doi.org/10.1111/pce.13722			Tomato	Solanum	lycopersicum	Ailsa Craig	Herbaceous	Stem	-3.1	Lamarque et al. (2019)	https://doi.org/10.1111/pce.13703
Wheat	Triticum	aestivum	Heron	Grass	Leaf	-2.87	KM Johnson et al 2018	https://doi.org/10.1111/pce.13397			Tomato	Solanum	lycopersicum	Ailsa Craig	Herbaceous	Stem	-1.52	Lamarque et al. (2019)	https://doi.org/10.1111/pce.13703
Wheat	Triticum	aestivum	Krichauff	Grass	Leaf Flag	-3.01	Harrison Day and Brodribb (2023)	https://doi.org/10.1093/aob/mcad048			Tomato	Solanum	lycopersicum	Ailsa Craig	Herbaceous	Stem	-1.99	Lamarque et al. (2019)	https://doi.org/10.1111/pce.13703
Wheat	Triticum	aestivum	Krichauff	Grass	Peduncle Apex	-4.9	Harrison Day and Brodribb (2023)	https://doi.org/10.1093/aob/mcad048			Tomato	Solanum	lycopersicum	Ailsa Craig	Herbaceous	Stem	-2.79	Lamarque et al. (2019)	https://doi.org/10.1111/pce.13703
Wheat	Triticum	aestivum	Krichauff	Grass	Peduncle base	-5.01	Harrison Day and Brodribb (2023)	https://doi.org/10.1093/aob/mcad048			Tomato	Solanum	lycopersicum	Rhineland's Rhun	Herbaceous	Stem	-1.91	Harrison Day, Carins‐Murphy and Brodribb (2022)	https://doi.org/10.1111/pce.14206
Wheat	Triticum	aestivum	Krichauff	Grass	Root	-4.05	Harrison Day and Brodribb (2023)	https://doi.org/10.1093/aob/mcad048			Tomato	Solanum	lycopersicum	Rhineland's Rhun	Herbaceous	Leaf	-1.54	Skelton, Brodribb and Choat (2017)	https://doi.org/10.1111/nph.14450
Rice	Oryza	sativa		Grass	Stem	-1.59146	Stiller et al. 2003	https://doi.org/10.1104/pp.102.019851			Tomato	Solanum	lycopersicum	Ailsa Craig	Herbaceous	Leaf	-1.14	Andrade et al. (2024)	https://doi.org/10.1111/ppl.14408
						-2.15967					Tomato	Solanum	lycopersicum	Rhineland's Rhun	Herbaceous	Leaf	-1.68	Skelton, Brodribb and Choat (2017)	https://doi.org/10.1111/nph.14450
											Tomato	Solanum	lycopersicum	Ailsa Craig	Herbaceous	Leaf	-1.38	Haverroth et al. (2023)	https://doi.org/10.1111/pce.14676
											Tomato	Solanum	lycopersicum	Ailsa Craig	Herbaceous	Leaf	-1.42	Haverroth et al. (2023)	https://doi.org/10.1111/pce.14676
					t-test	9.5567e-06					Tomato	Solanum	lycopersicum	M82	Herbaceous	Leaf	-1.42	Pereira et al. (2024)	https://doi.org/10.1111/ppl.14114
											Tomato	Solanum	lycopersicum	Rhineland's Rhun	Herbaceous	Lamina	-1.53	Harrison Day, Carins‐Murphy and Brodribb (2022)	https://doi.org/10.1111/pce.14206
											Tomato	Solanum	lycopersicum	Rhineland's Rhun	Herbaceous	Midrib	-1.41	Skelton, Brodribb and Choat (2017)	https://doi.org/10.1111/nph.14450
											Tomato	Solanum	lycopersicum	Rhineland's Rhun	Herbaceous	Secondary veins	-1.69	Skelton, Brodribb and Choat (2017)	https://doi.org/10.1111/nph.14450
											Tomato	Solanum	lycopersicum	Rhineland's Rhun	Herbaceous	Tertiary veins	-1.84	Skelton, Brodribb and Choat (2017)	https://doi.org/10.1111/nph.14450
											Tomato	Solanum	lycopersicum	Rhineland's Rhun	Herbaceous	Petioles	-1.39	Harrison Day, Carins‐Murphy and Brodribb (2022)	https://doi.org/10.1111/pce.14206
											Tomato	Solanum	lycopersicum	Rhineland's Rhun	Herbaceous	Peduncles	-2.13	Harrison Day, Carins‐Murphy and Brodribb (2022)	https://doi.org/10.1111/pce.14206
											Tomato	Solanum	lycopersicum	Rhineland's Rhun	Herbaceous	Petals	-1.32	Harrison Day, Carins‐Murphy and Brodribb (2022)	https://doi.org/10.1111/pce.14206
																t-test	5.91396e-05

## Sheet: Fig 6B
Crops	Grass
Crop	Genus	Species	Cultivar/Variety	Growth form	Organ	P50	Reference	DOI
Maize	Zea	mays	Pioneer 3902	Grass	Stem	-1.56	Li et al. (2009)	https://doi.org/10.1016/j.envexpbot.2009.02.001
Maize	Zea	mays	Pride 5	Grass	Stem	-1.78	Li et al. (2009)	https://doi.org/10.1016/j.envexpbot.2009.02.002
Maize	Zea	mays	B73	Grass	Stem	-1.15	Gleason et al. 2019	https://doi.org/10.1016/j.fcr.2019.02.001
Maize	Zea	mays	B97	Grass	Stem	-1.32	Gleason et al. 2019	https://doi.org/10.1016/j.fcr.2019.02.001
Maize	Zea	mays	CLM103	Grass	Stem	-1.69	Gleason et al. 2019	https://doi.org/10.1016/j.fcr.2019.02.001
Maize	Zea	mays	CLM247	Grass	Stem	-1.27	Gleason et al. 2019	https://doi.org/10.1016/j.fcr.2019.02.001
Maize	Zea	mays	CLM277	Grass	Stem	-1.56	Gleason et al. 2019	https://doi.org/10.1016/j.fcr.2019.02.001
Maize	Zea	mays	CLM322	Grass	Stem	-1.43	Gleason et al. 2019	https://doi.org/10.1016/j.fcr.2019.02.001
Maize	Zea	mays	CLM333	Grass	Stem	-1.47	Gleason et al. 2019	https://doi.org/10.1016/j.fcr.2019.02.001
Maize	Zea	mays	CÇM52	Grass	Stem	-1.9	Gleason et al. 2019	https://doi.org/10.1016/j.fcr.2019.02.001
Maize	Zea	mays	CLM69	Grass	Stem	-1.79	Gleason et al. 2019	https://doi.org/10.1016/j.fcr.2019.02.001
Maize	Zea	mays	HP301	Grass	Stem	-2.37	Gleason et al. 2019	https://doi.org/10.1016/j.fcr.2019.02.001
Maize	Zea	mays	Ki11	Grass	Stem	-1.54	Gleason et al. 2019	https://doi.org/10.1016/j.fcr.2019.02.001
Maize	Zea	mays	Ky21	Grass	Stem	-1.26	Gleason et al. 2019	https://doi.org/10.1016/j.fcr.2019.02.001
Maize	Zea	mays	M162W	Grass	Stem	-1.62	Gleason et al. 2019	https://doi.org/10.1016/j.fcr.2019.02.001
Maize	Zea	mays	M37W	Grass	Stem	-1.5	Gleason et al. 2019	https://doi.org/10.1016/j.fcr.2019.02.001
Maize	Zea	mays	Aprilia	Grass	Midrib	-2.64	Cochard (2002)	https://doi.org/10.1007/s00425-002-0766-9
Wheat	Triticum	aestivum	SY Mattis	Grass	Stem	-2.44	Corso et al. (2020)	https://doi.org/10.1111/pce.13722
Wheat	Triticum	aestivum	SY Mattis	Grass	Leaf	-2.21	Corso et al. (2020)	https://doi.org/10.1111/pce.13722
Wheat	Triticum	aestivum	SY Mattis	Grass	Leaf	-2.22	Corso et al. (2020)	https://doi.org/10.1111/pce.13722
Wheat	Triticum	aestivum	Heron	Grass	Leaf	-2.87	KM Johnson et al 2018	https://doi.org/10.1111/pce.13397
Wheat	Triticum	aestivum	Krichauff	Grass	Leaf Flag	-3.01	Harrison Day and Brodribb (2023)	https://doi.org/10.1093/aob/mcad048
Wheat	Triticum	aestivum	Krichauff	Grass	Peduncle Apex	-4.9	Harrison Day and Brodribb (2023)	https://doi.org/10.1093/aob/mcad048
Wheat	Triticum	aestivum	Krichauff	Grass	Peduncle base	-5.01	Harrison Day and Brodribb (2023)	https://doi.org/10.1093/aob/mcad048
Wheat	Triticum	aestivum	Krichauff	Grass	Root	-4.05	Harrison Day and Brodribb (2023)	https://doi.org/10.1093/aob/mcad048
Rice	Oryza	sativa	Mixture of five varieties (Moroberekan, Azucena, IR 60080-46A, IR64, IR 62266-42-6-2, Vandana , Bala, Lemont)	Grass	Stem	-1.59146	Stiller et al. 2003	https://doi.org/10.1104/pp.102.019851
Crops	Herbs
Crop	Genus	Species	Cultivar/variety	Growth form	Organ	P50	Ref	DOI
Tomato	Solanum	lycopersicum	Ailsa craig	Herbaceous	Stem	-1.47	Haverroth et al. (2023)	https://doi.org/10.1111/pce.14676
Tomato	Solanum	lycopersicum	Ailsa Craig	Herbaceous	Stem	-2.55	Lamarque et al. (2019)	https://doi.org/10.1111/pce.13703
Tomato	Solanum	lycopersicum	Ailsa Craig	Herbaceous	Stem	-3.1	Lamarque et al. (2019)	https://doi.org/10.1111/pce.13703
Tomato	Solanum	lycopersicum	Ailsa Craig	Herbaceous	Stem	-1.52	Lamarque et al. (2019)	https://doi.org/10.1111/pce.13703
Tomato	Solanum	lycopersicum	Ailsa Craig	Herbaceous	Stem	-1.99	Lamarque et al. (2019)	https://doi.org/10.1111/pce.13703
Tomato	Solanum	lycopersicum	Ailsa Craig	Herbaceous	Stem	-2.79	Lamarque et al. (2019)	https://doi.org/10.1111/pce.13703
Tomato	Solanum	lycopersicum	Rhineland's Rhun	Herbaceous	Stem	-1.91	Harrison Day, Carins‐Murphy and Brodribb (2022)	https://doi.org/10.1111/pce.14206
Tomato	Solanum	lycopersicum	Rhineland's Rhun	Herbaceous	Leaf	-1.54	Skelton, Brodribb and Choat (2017)	https://doi.org/10.1111/nph.14450
Tomato	Solanum	lycopersicum	Ailsa Craig	Herbaceous	Leaf	-1.14	Andrade et al. (2024)	https://doi.org/10.1111/ppl.14408
Tomato	Solanum	lycopersicum	Rhineland's Rhun	Herbaceous	Leaf	-1.68	Skelton, Brodribb and Choat (2017)	https://doi.org/10.1111/nph.14450
Tomato	Solanum	lycopersicum	Ailsa Craig	Herbaceous	Leaf	-1.38	Haverroth et al. (2023)	https://doi.org/10.1111/pce.14676
Tomato	Solanum	lycopersicum	Ailsa Craig	Herbaceous	Leaf	-1.42	Haverroth et al. (2023)	https://doi.org/10.1111/pce.14676
Tomato	Solanum	lycopersicum	M82	Herbaceous	Leaf	-1.42	Pereira et al. (2024)	https://doi.org/10.1111/ppl.14114
Tomato	Solanum	lycopersicum	Rhineland's Rhun	Herbaceous	Lamina	-1.53	Harrison Day, Carins‐Murphy and Brodribb (2022)	https://doi.org/10.1111/pce.14206
Tomato	Solanum	lycopersicum	Rhineland's Rhun	Herbaceous	Midrib	-1.41	Skelton, Brodribb and Choat (2017)	https://doi.org/10.1111/nph.14450
Tomato	Solanum	lycopersicum	Rhineland's Rhun	Herbaceous	Secondary veins	-1.69	Skelton, Brodribb and Choat (2017)	https://doi.org/10.1111/nph.14450
Tomato	Solanum	lycopersicum	Rhineland's Rhun	Herbaceous	Tertiary veins	-1.84	Skelton, Brodribb and Choat (2017)	https://doi.org/10.1111/nph.14450
Tomato	Solanum	lycopersicum	Rhineland's Rhun	Herbaceous	Petioles	-1.39	Harrison Day, Carins‐Murphy and Brodribb (2022)	https://doi.org/10.1111/pce.14206
Tomato	Solanum	lycopersicum	Rhineland's Rhun	Herbaceous	Peduncles	-2.13	Harrison Day, Carins‐Murphy and Brodribb (2022)	https://doi.org/10.1111/pce.14206
Tomato	Solanum	lycopersicum	Rhineland's Rhun	Herbaceous	Petals	-1.32	Harrison Day, Carins‐Murphy and Brodribb (2022)	https://doi.org/10.1111/pce.14206
Sunflower	Helianthus	annuus	Melody	Herbaceous	Stem	-3.09	Ahmad et al. (2017)	https://doi.org/10.1111/ppl.12654
Sunflower	Helianthus	annuus	LG_5660	Herbaceous	Stem	-2.67	Ahmad et al. (2017)	https://doi.org/10.1111/ppl.12654
Sunflower	Helianthus	annuus	ES_Ethic	Herbaceous	Stem	-3.22	Ahmad et al. (2017)	https://doi.org/10.1111/ppl.12654
Sunflower	Helianthus	annuus	ES_Biba	Herbaceous	Stem	-3.01	Ahmad et al. (2017)	https://doi.org/10.1111/ppl.12654
Sunflower	Helianthus	annuus	Wilting	Herbaceous	Stem	-3	Stiller and Sperry (2002)	https://doi.org/10.1093/jexbot/53.371.1155
Sunflower	Helianthus	annuus	Wilting	Herbaceous	Stem	-3.33	Stiller and Sperry (2002)	https://doi.org/10.1093/jexbot/53.371.1155
Sunflower	Helianthus	annuus	Lemon Queen	Herbaceous	Stem	-2.69	Rico et al. 2013	https://doi.org/10.1111/nph.12339
Sunflower	Helianthus	annuus	Lemon Queen	Herbaceous	Stem	-3.85	Rico et al. 2013	https://doi.org/10.1111/nph.12339
Sunflower	Helianthus	annuus	Lemon Queen	Herbaceous	Stem	-4.27	Rico et al. 2013	https://doi.org/10.1111/nph.12339
Sunflower	Helianthus	annuus	Sunspot	Herbaceous	Stem	-1.60077	Andrade and Cardoso (Unpublished data)
Sunflower	Helianthus	annuus	Sunspot	Herbaceous	Leaf	-0.83	Scoffoni et al., 2011	https://doi.org/10.1104/pp.111.173856
Sunflower	Helianthus	annuus	Garden sunflower	Herbaceous	Leaf	-1.74	Pereira et al. (2024)	https://doi.org/10.1111/ppl.14114
Sunflower	Helianthus	annuus	Sunspot	Herbaceous	Leaf	-2.07242	Andrade and Cardoso (Unpublished data)
Sunflower	Helianthus	annuus	Yellow Empress	Herbaceous	Midrib	-1.15	Cardoso et al. (2018)	https://doi.org/10.1111/pce.13335
Sunflower	Helianthus	annuus	Yellow Empress	Herbaceous	Midrib	-1.74	Cardoso et al. (2018)	https://doi.org/10.1111/pce.13335
Common Beans	Phaseolus	vulgaris	G4523	Herbaceous	Stem	-1.01	Matzner et al. 2019	https://doi.org/10.1111/ppl.12895
Common Beans	Phaseolus	vulgaris	G4524	Herbaceous	Stem	-1	Matzner et al. 2019	https://doi.org/10.1111/ppl.12895
Common Beans	Phaseolus	vulgaris	G4525	Herbaceous	Stem	-1.35	Matzner et al. 2019	https://doi.org/10.1111/ppl.12895
Common Beans	Phaseolus	vulgaris	G4526	Herbaceous	Stem	-1.22	Matzner et al. 2019	https://doi.org/10.1111/ppl.12895
Common Beans	Phaseolus	vulgaris	Othello	Herbaceous	Stem	-0.75	Matzner et al. 2019	https://doi.org/10.1111/ppl.12895
Common Beans	Phaseolus	vulgaris	Othello	Herbaceous	Stem	-0.6	Matzner et al. 2019	https://doi.org/10.1111/ppl.12895
Common Beans	Phaseolus	vulgaris	Othello	Herbaceous	Stem	-1.07	Matzner et al. 2019	https://doi.org/10.1111/ppl.12895
Common Beans	Phaseolus	vulgaris	Othello	Herbaceous	Stem	-0.9	Matzner et al. 2019	https://doi.org/10.1111/ppl.12895
Common Beans	Phaseolus	vulgaris		Herbaceous	Stem	-0.468	Mencuccini & Comstock 1999	https://doi.org/10.1071/PP98137
Common Beans	Phaseolus	vulgaris	Provider	Herbaceous	Stem	-1.20016	Andrade and Cardoso (Unpublished data)
Common Beans	Phaseolus	vulgaris	Provider	Herbaceous	Leaf	-1.41169	Andrade and Cardoso (Unpublished data)
Common Beans	Phaseolus	vulgaris		Herbaceous	Root	-0.999	Mencuccini & Comstock 1999	https://doi.org/10.1071/PP98137
Cowpea	Vigna	unguiculata	Zipper cream	Herbaceous	Stem	-1.44188	Andrade and Cardoso (Unpublished data)
Cowpea	Vigna	unguiculata	Pingo de Ouro1-2	Herbaceous	Leaf	-1.5	Pereira et al. (2024)	https://doi.org/10.1111/ppl.14114
Cowpea	Vigna	unguiculata	Zipper cream	Herbaceous	Leaf	-1.31016	Andrade and Cardoso (Unpublished data)
Soybean	Glycine	max	AG69XF0	Herbaceous	Stem	-2.1628	Andrade and Cardoso (Unpublished data)
Soybean	Glycine	max	Neo 680 IPRO	Herbaceous	Leaf	-1.53	Alves et al. (2024)	https://doi.org/10.1016/j.envexpbot.2024.105871
Soybean	Glycine	max	Neo 680 IPRO	Herbaceous	Leaf	-2.59	Alves et al. (2024)	https://doi.org/10.1016/j.envexpbot.2024.105871
Soybean	Glycine	max	EMBRAPA 48	Herbaceous	Leaf	-3.04	Pereira et al. (2024)	https://doi.org/10.1111/ppl.14114
Soybean	Glycine	max	AG69XF0	Herbaceous	Leaf	-2.0145	Andrade and Cardoso (Unpublished data)

## Sheet: Stem and Leaf P50 of crops
STEMS
Maize	Zea	mays	Pioneer 3902	Grass	Stem	-1.56	Li et al. (2009)	https://doi.org/10.1016/j.envexpbot.2009.02.001
Maize	Zea	mays	Pride 5	Grass	Stem	-1.78	Li et al. (2009)	https://doi.org/10.1016/j.envexpbot.2009.02.002
Maize	Zea	mays	B73	Grass	Stem	-1.15	Gleason et al. 2019	https://doi.org/10.1016/j.fcr.2019.02.001
Maize	Zea	mays	B97	Grass	Stem	-1.32	Gleason et al. 2019	https://doi.org/10.1016/j.fcr.2019.02.001
Maize	Zea	mays	CLM103	Grass	Stem	-1.69	Gleason et al. 2019	https://doi.org/10.1016/j.fcr.2019.02.001
Maize	Zea	mays	CLM247	Grass	Stem	-1.27	Gleason et al. 2019	https://doi.org/10.1016/j.fcr.2019.02.001
Maize	Zea	mays	CLM277	Grass	Stem	-1.56	Gleason et al. 2019	https://doi.org/10.1016/j.fcr.2019.02.001
Maize	Zea	mays	CLM322	Grass	Stem	-1.43	Gleason et al. 2019	https://doi.org/10.1016/j.fcr.2019.02.001
Maize	Zea	mays	CLM333	Grass	Stem	-1.47	Gleason et al. 2019	https://doi.org/10.1016/j.fcr.2019.02.001
Maize	Zea	mays	CÇM52	Grass	Stem	-1.9	Gleason et al. 2019	https://doi.org/10.1016/j.fcr.2019.02.001
Maize	Zea	mays	CLM69	Grass	Stem	-1.79	Gleason et al. 2019	https://doi.org/10.1016/j.fcr.2019.02.001
Maize	Zea	mays	HP301	Grass	Stem	-2.37	Gleason et al. 2019	https://doi.org/10.1016/j.fcr.2019.02.001
Maize	Zea	mays	Ki11	Grass	Stem	-1.54	Gleason et al. 2019	https://doi.org/10.1016/j.fcr.2019.02.001
Maize	Zea	mays	Ky21	Grass	Stem	-1.26	Gleason et al. 2019	https://doi.org/10.1016/j.fcr.2019.02.001
Maize	Zea	mays	M162W	Grass	Stem	-1.62	Gleason et al. 2019	https://doi.org/10.1016/j.fcr.2019.02.001
Maize	Zea	mays	M37W	Grass	Stem	-1.5	Gleason et al. 2019	https://doi.org/10.1016/j.fcr.2019.02.001
Wheat	Triticum	aestivum	SY Mattis	Grass	Stem	-2.44	Corso et al. (2020)	https://doi.org/10.1111/pce.13722
Rice	Oryza	sativa	Mixture of five varieties (Moroberekan, Azucena, IR 60080-46A, IR64, IR 62266-42-6-2, Vandana , Bala, Lemont)	Grass	Stem	-1.59146	Stiller et al. 2003	https://doi.org/10.1104/pp.102.019851
Tomato	Solanum	lycopersicum	Ailsa Craig	Herbaceous	Stem	-2.55	Lamarque et al. (2019)	https://doi.org/10.1111/pce.13703
Tomato	Solanum	lycopersicum	Ailsa Craig	Herbaceous	Stem	-3.1	Lamarque et al. (2019)	https://doi.org/10.1111/pce.13703
Tomato	Solanum	lycopersicum	Ailsa Craig	Herbaceous	Stem	-1.52	Lamarque et al. (2019)	https://doi.org/10.1111/pce.13703
Tomato	Solanum	lycopersicum	Ailsa Craig	Herbaceous	Stem	-1.99	Lamarque et al. (2019)	https://doi.org/10.1111/pce.13703
Tomato	Solanum	lycopersicum	Ailsa Craig	Herbaceous	Stem	-2.79	Lamarque et al. (2019)	https://doi.org/10.1111/pce.13703
Tomato	Solanum	lycopersicum	Rheinlands Ruhm	Herbaceous	Stem	-1.91	Harrison Day, Carins‐Murphy and Brodribb (2022)	https://doi.org/10.1111/pce.14206
Tomato	Solanum	lycopersicum	Ailsa Craig	Herbaceous	Stem	-1.47	Haverroth et al. (2023)	https://doi.org/10.1111/pce.14676
Sunflower	Helianthus	annuus	Melody	Herbaceous	Stem	-3.09	Ahmad et al. (2017)	https://doi.org/10.1111/ppl.12654
Sunflower	Helianthus	annuus	LG_5660	Herbaceous	Stem	-2.67	Ahmad et al. (2017)	https://doi.org/10.1111/ppl.12654
Sunflower	Helianthus	annuus	ES_Ethic	Herbaceous	Stem	-3.22	Ahmad et al. (2017)	https://doi.org/10.1111/ppl.12654
Sunflower	Helianthus	annuus	ES_Biba	Herbaceous	Stem	-3.01	Ahmad et al. (2017)	https://doi.org/10.1111/ppl.12654
Sunflower	Helianthus	annuus	Wilting	Herbaceous	Stem	-3	Stiller and Sperry (2002)	https://doi.org/10.1093/jexbot/53.371.1155
Sunflower	Helianthus	annuus	Wilting	Herbaceous	Stem	-3.33	Stiller and Sperry (2002)	https://doi.org/10.1093/jexbot/53.371.1155
Sunflower	Helianthus	annuus	Lemon Queen	Herbaceous	Stem	-2.69	Rico et al. 2013	https://doi.org/10.1111/nph.12339
Sunflower	Helianthus	annuus	Lemon Queen	Herbaceous	Stem	-3.85	Rico et al. 2013	https://doi.org/10.1111/nph.12339
Sunflower	Helianthus	annuus	Lemon Queen	Herbaceous	Stem	-4.27	Rico et al. 2013	https://doi.org/10.1111/nph.12339
Sunflower	Helianthus	annuus	Sunspot	Herbaceous	Stem	-1.60077	Andrade and Cardoso (Unpublished data)
Common Beans	Phaseolus	vulgaris	G4523	Herbaceous	Stem	-1.01	Matzner et al. 2019	https://doi.org/10.1111/ppl.12895
Common Beans	Phaseolus	vulgaris	G4523	Herbaceous	Stem	-1	Matzner et al. 2019	https://doi.org/10.1111/ppl.12895
Common Beans	Phaseolus	vulgaris	G4523	Herbaceous	Stem	-1.35	Matzner et al. 2019	https://doi.org/10.1111/ppl.12895
Common Beans	Phaseolus	vulgaris	G4523	Herbaceous	Stem	-1.22	Matzner et al. 2019	https://doi.org/10.1111/ppl.12895
Common Beans	Phaseolus	vulgaris	Othello	Herbaceous	Stem	-0.75	Matzner et al. 2019	https://doi.org/10.1111/ppl.12895
Common Beans	Phaseolus	vulgaris	Othello	Herbaceous	Stem	-0.6	Matzner et al. 2019	https://doi.org/10.1111/ppl.12895
Common Beans	Phaseolus	vulgaris	Othello	Herbaceous	Stem	-1.07	Matzner et al. 2019	https://doi.org/10.1111/ppl.12895
Common Beans	Phaseolus	vulgaris	Othello	Herbaceous	Stem	-0.9	Matzner et al. 2019	https://doi.org/10.1111/ppl.12895
Common Beans	Phaseolus	vulgaris		Herbaceous	Stem	-0.468	Mencuccini & Comstock 1999	https://doi.org/10.1071/PP98137
Common Beans	Phaseolus	vulgaris	Provider	Herbaceous	Stem	-1.20016	Andrade and Cardoso (Unpublished data)
Cowpea	Vigna	unguiculata	Zipper cream	Herbaceous	Stem	-1.44188	Andrade and Cardoso (Unpublished data)
Soybean	Glycine	max	AG69XF0	Herbaceous	Stem	-2.1628	Andrade and Cardoso (Unpublished data)
LEAVES
Maize	Zea	mays	Aprilia	Grass	Midrib	-2.64	Cochard (2002)	https://doi.org/10.1007/s00425-002-0766-9
Wheat	Triticum	aestivum	SY Mattis	Grass	Leaf	-2.21	Corso et al. (2020)	https://doi.org/10.1111/pce.13722
Wheat	Triticum	aestivum	SY Mattis	Grass	Leaf	-2.22	Corso et al. (2020)	https://doi.org/10.1111/pce.13722
Wheat	Triticum	aestivum	Heron variety	Grass	Leaf	-2.87	KM Johnson et al 2018	https://doi.org/10.1111/pce.13397
Wheat	Triticum	aestivum	Krichauff	Grass	Leaf Flag	-3.01	Harrison Day and Brodribb (2023)	https://doi.org/10.1093/aob/mcad048
Tomato	Solanum	lycopersicum	Rhineland's Rhun	Herbaceous	Peduncles	-2.13	Harrison Day, Carins‐Murphy and Brodribb (2022)	https://doi.org/10.1111/pce.14206
Tomato	Solanum	lycopersicum	Rhineland's Rhun	Herbaceous	Petals	-1.32	Harrison Day, Carins‐Murphy and Brodribb (2022)	https://doi.org/10.1111/pce.14206
Tomato	Solanum	lycopersicum	Rhineland's Rhun	Herbaceous	Leaf	-1.54	Skelton, Brodribb and Choat (2017)	https://doi.org/10.1111/nph.14450
Tomato	Solanum	lycopersicum	Ailsa Craig	Herbaceous	Leaf	-1.14	Andrade et al. (2024)	https://doi.org/10.1111/ppl.14408
Tomato	Solanum	lycopersicum	Rhineland's Rhun	Herbaceous	Leaf	-1.68	Skelton, Brodribb and Choat (2017)	https://doi.org/10.1111/nph.14450
Tomato	Solanum	lycopersicum	Rhineland's Rhun	Herbaceous	Midrib	-1.41	Skelton, Brodribb and Choat (2017)	https://doi.org/10.1111/nph.14450
Tomato	Solanum	lycopersicum	Rhineland's Rhun	Herbaceous	Secondary veins	-1.69	Skelton, Brodribb and Choat (2017)	https://doi.org/10.1111/nph.14450
Tomato	Solanum	lycopersicum	Rhineland's Rhun	Herbaceous	Tertiary veins	-1.84	Skelton, Brodribb and Choat (2017)	https://doi.org/10.1111/nph.14450
Tomato	Solanum	lycopersicum	Ailsa Craig	Herbaceous	Leaf	-1.38	Haverroth et al. (2023)	https://doi.org/10.1111/pce.14676
Tomato	Solanum	lycopersicum	Ailsa Craig	Herbaceous	Leaf	-1.42	Haverroth et al. (2023)	https://doi.org/10.1111/pce.14676
Tomato	Solanum	lycopersicum	M82	Herbaceous	Leaf	-1.42	Pereira et al. (2024)	https://doi.org/10.1111/ppl.14114
Tomato	Solanum	lycopersicum	Rhineland's Rhun	Herbaceous	Petioles	-1.39	Harrison Day, Carins‐Murphy and Brodribb (2022)	https://doi.org/10.1111/pce.14206
Tomato	Solanum	lycopersicum	Rhineland's Rhun	Herbaceous	Lamina	-1.53	Harrison Day, Carins‐Murphy and Brodribb (2022)	https://doi.org/10.1111/pce.14206
Sunflower	Helianthus	annuus	Sunspot	Herbaceous	Leaf	-0.83	Scoffoni et al., 2011	https://doi.org/10.1104/pp.111.173856
Sunflower	Helianthus	annuus	Yellow Empress	Herbaceous	Midrib	-1.15	Cardoso et al. (2018)	https://doi.org/10.1111/pce.13335
Sunflower	Helianthus	annuus	Yellow Empress	Herbaceous	Midrib	-1.74	Cardoso et al. (2018)	https://doi.org/10.1111/pce.13335
Sunflower	Helianthus	annuus	Garden sunflower – ISLA	Herbaceous	Leaf	-1.74	Pereira et al. (2024)	https://doi.org/10.1111/ppl.14114
Sunflower	Helianthus	annuus	Sunspot	Herbaceous	Leaf	-2.07242	Andrade and Cardoso (Unpublished data)
Common Beans	Phaseolus	vulgaris	Provider	Herbaceous	Leaf	-1.41169	Andrade and Cardoso (Unpublished data)
Cowpea	Vigna	unguiculata	Pingo de Ouro1-2	Herbaceous	Leaf	-1.5	Pereira et al. (2024)	https://doi.org/10.1111/ppl.14114
Cowpea	Vigna	unguiculata	Zipper cream	Herbaceous	Leaf	-1.31016	Andrade and Cardoso (Unpublished data)
Soybean	Glycine	max	Neo 680 IPRO	Herbaceous	Leaf	-1.53	Alves et al. (2024)	https://doi.org/10.1016/j.envexpbot.2024.105871
Soybean	Glycine	max	Neo 680 IPRO	Herbaceous	Leaf	-2.59	Alves et al. (2024)	https://doi.org/10.1016/j.envexpbot.2024.105871
Soybean	Glycine	max	EMBRAPA 48	Herbaceous	Leaf	-3.04	Pereira et al. (2024)	https://doi.org/10.1111/ppl.14114
Soybean	Glycine	max	AG69XF0	Herbaceous	Leaf	-2.0145	Andrade and Cardoso (Unpublished data)

## Sheet: Supp Fig 1
Changes in VPD were performed in cotton leaves (n = 5 leaves from 5 plants)
								Units	µmol m-2 s-1	mol m-2 s-1	mmol m-2 s-1	kPa	WUEINT	WUEL
Plant 1	A	gs	E	VPD	A/gs	A/E		Average	A	gs	E	VPD	A/gs	A/E
	16.33	0.143	1.88	1.29	114.196	8.68617			18.04	0.1294	1.54	1.132	140.913	11.8485
	12.47	0.092	1.9	2	135.543	6.56316			13.16	0.0938	1.858	1.998	140.678	7.13412
	10.52	0.069	2.14	3	152.464	4.91589			11.104	0.0776	2.39	3	143.124	4.64684
	9	0.056	2.28	4	160.714	3.94737			10.22	0.0698	2.846	4	146.951	3.61065
Plant 2	A	gs	E	VPD				Stand error	3.35626	0.0266515	0.247285	0.144465	17.2451	2.07623
	24	0.168	1.71	1	142.857	14.0351			3.10102	0.0231668	0.487258	0.00447214	3.87186	0.59936
	18.22	0.131	2.65	2	139.084	6.87547			2.0554	0.0144672	0.447102	0	5.91577	0.195922
	13.58	0.096	2.99	3	141.458	4.54181			1.82876	0.0132929	0.58573	0	10.717	0.23184
	12.38	0.083	3.5	4	149.157	3.53714
Plant 3	A	gs	E	VPD
	16	0.104	1.44	1.28	153.846	11.1111
	9.7	0.067	1.38	2	144.776	7.02899
	8.18	0.06	1.86	3	136.333	4.39785
	8.14	0.061	2.4	4	133.443	3.39167
Plant 4	A	gs	E	VPD
	17	0.125	1.39	1.09	136	12.2302
	12.7	0.088	1.8	1.99	144.318	7.05556
	10.8	0.075	2.28	3	144	4.73684
	9.73	0.064	2.6	4	152.031	3.74231
Plant 5	A	gs	E	VPD
	16.87	0.107	1.28	1	157.664	13.1797
	12.71	0.091	1.56	2	139.67	8.14744
	12.44	0.088	2.68	3	141.364	4.64179
	11.85	0.085	3.45	4	139.412	3.43478
